# Supplementary material for: Depression and alcohol use disorder at antiretroviral therapy initiation led to disengagement from care in South Africa
Source: PLoS One. 2017 Dec 27;12(12):e0189820. doi: 10.1371/journal.pone.0189820 (PMC5744960; doi:10.1371/journal.pone.0189820)
Supplement: S1 Data — (CSV) [file pone.0189820.s002.csv]

record_id	nationality	nationality_other	employment_status	age_scr	sex_scr	last_cd4_prior_to_art	stigmascore	cage	hadscore_depress	hadscore_anxiety	vl_50	clinic_status2	f_overall_function	f_sexual_function	f_disclosure_worries	f_health_worries	f_financial_worries	f_hiv_mastery	f_life_satisfaction	f_provider_trust	f_HAT_QOL
1	1= South African		1= employed	53	1= Male	95	6	1	11	5	1	1	50	20	36	45	33.333332	30	60	100	48.275864
2	1= South African		2= unemployed	32	1= Male	346	1	0	4	13	1	1	43.333332	40	52	40	33.333332	80	100	86.666664	57.931034
3	7= Zimbabwe		3= self-employed	42	2= Female	317	3	0	21	17	0	1	36.666668	20	52	20	20	20	25	20	29.655172
4	1= South African		1= employed	43	1= Male	37	1	0	3	8	0	1	56.666668	30	80	60	33.333332	30	85	46.666668	57.931034
5	1= South African		3= self-employed	47	2= Female	230	1	1	7	6	1	1	60	40	48	50	20	70	50	66.666664	51.034481
6	1= South African		1= employed	37	1= Male	115	1	2	2	2	1	1	73.333336	80	40	80	66.666664	70	90	46.666668	67.586205
7	1= South African		2= unemployed	50	1= Male	260	0	3	8	8	0	1	63.333332	100	84	30	20	100	80	100	68.965515
8	1= South African		2= unemployed	33	1= Male	8	0	3	10	6	0	1	53.333332	100	72	70	40	80	85	93.333336	71.034485
9	1= South African		2= unemployed	30	1= Male	301	0	0	9	8	1	1	43.333332	60	52	35	20	60	50	73.333336	47.586208
10	1= South African		1= employed	31	1= Male		0	0	4	1		0	70	40	76	70	100	90	75	53.333332	72.413795
11	1= South African		1= employed	40	1= Male	349	0	1	8	6	1	1	56.666668	80	68	70	46.666668	20	70	73.333336	62.068966
12	2= Lesotho		1= employed	24	1= Male	271	0	0	2	0	0	1	83.333336	100	100	75	93.333336	90	100	73.333336	88.965515
13	1= South African		1= employed	25	2= Female	542	0	0	0	10	1	1	66.666664	100	92	60	86.666664	20	70	73.333336	72.413795
14	1= South African		1= employed	34	1= Male	212	0	0	4	4	1	1	96.666664	80	68	45	100	80	90	100	82.068962
15	1= South African		3= self-employed	37	1= Male	349	0	3	4	6	0	1	76.666664	80	52	65	46.666668	30	65	93.333336	64.827583
16	1= South African		1= employed	36	1= Male	70	0	0	3	13	0	1	90	20	60	50	100	90	65	80	71.034485
17	1= South African		2= unemployed	49	2= Female	98	0	0	7	15	0	1	60	20	88	45	20	100	55	80	60
18	1= South African		1= employed	42	2= Female		4	0	10	14		0	36.666668	20	28	25	40	40	45	80	38.620689
19	7= Zimbabwe		2= unemployed	37	2= Female		3	0	10	9		0	66.666664	20	60	30	20	40	70	80	52.413792
20	1= South African		1= employed	37	1= Male	210	3	0	5	4	0	1	46.666668	20	52	45	80	100	60	80	57.931034
21	1= South African		3= self-employed	29	1= Male	67	0	0	0	1	1	1	80	100	52	100	86.666664	100	90	80	82.758621
22	1= South African		1= employed	27	1= Male	235	2	0	9	11	1	1	60	100	40	55	33.333332	100	65	60	59.310345
23	1= South African		1= employed	38	1= Male	200	0	0	12	11	1	1	56.666668	30	60	65	40	60	70	60	57.241379
24	1= South African		2= unemployed	30	2= Female	67	0	0	11	13	0	1	56.666668	20	72	65	46.666668	30	55	80	57.241379
25	1= South African		1= employed	30	2= Female	262	1	0	1	0	1	1	36.666668	100	64	100	60	80	85	80	71.034485
26	1= South African		1= employed	38	2= Female		3	0	9	12		0	53.333332	40	76	20	100	70	70	86.666664	63.448277
27	1= South African		1= employed	42	1= Male		4	0	11	12		0	43.333332	20	72	60	40	50	65	80	55.862068
28	1= South African		2= unemployed	57	1= Male		3	0	10	11		0	20	20	20	45	20	30	40	80	33.103447
29	4= Mozambique		2= unemployed	31	1= Male	320	3	2	2	11	1	1	73.333336	80	48	70	20	60	70	80	62.758621
30	1= South African		2= unemployed	43	1= Male		0	0	8	12		0	63.333332	20	96	25	73.333336	100	60	100	67.586205
31	2= Lesotho		1= employed	26	2= Female	293	3	0	3	17	0	1	96.666664	100	48	40	26.666666	60	75	86.666664	66.896553
32	1= South African		2= unemployed	42	1= Male		0	0	0	3		0	90	100	100	90	46.666668	90	100	100	90.344826
33	1= South African		2= unemployed	41	1= Male	10	4	0	3	13	0	1	53.333332	100	20	40	33.333332	100	45	60	49.655174
34	1= South African		2= unemployed	25	2= Female	260	0	2	4	8	1	1	80	100	100	70	80	80	55	73.333336	79.310349
35	8= Malawi		1= employed	35	1= Male		4	0	3	4		0	53.333332	100	68	85	80	70	20	46.666668	62.068966
36	1= South African		1= employed	35	2= Female	358	0	0	1	2	1	1	90	40	64	80	100	90	75	100	80.689651
37	1= South African		2= unemployed	44	2= Female	16	2	0	13	7	0	1	33.333332	20	68	30	80	20	20	80	44.827587
38	3= Swaziland		1= employed	27	2= Female		0	0	2	1		1	100	100	100	75	66.666664	80	90	100	90.344826
39	1= South African		2= unemployed	47	2= Female	182	0	0	9	7	0	1	53.333332	20	52	35	20	30	60	80	46.896553
40	4= Mozambique		3= self-employed	35	2= Female		3	1	8	6		0	53.333332	80	100	60	60	50	40	80	65.517242
41	1= South African		1= employed	38	1= Male	244	1	0	2	13	0	1	73.333336	20	72	75	66.666664	100	75	53.333332	68.965515
42	7= Zimbabwe		1= employed	34	1= Male	231	1	0	5	2	0	1	60	80	64	30	46.666668	90	75	66.666664	61.379311
43	1= South African		1= employed	49	2= Female	200	1	3	5	15	0	1	33.333332	40	76	30	20	90	55	86.666664	51.724136
44	1= South African		3= self-employed	52	1= Male	74	1	1	1	5	1	1	56.666668	100	60	65	53.333332	100	65	80	67.586205
45	1= South African		1= employed	47	2= Female	160	2	0	2	6	0	1	53.333332	50	52	40	80	100	70	86.666664	62.758621
46	1= South African		2= unemployed	33	2= Female		1	4	8	10		0	73.333336	40	88	85	26.666666	100	40	80	68.275864
47	1= South African		2= unemployed	37	2= Female	461	1	0	4	9	1	1	80	20	100	100	46.666668	80	75	100	80
48	1= South African		2= unemployed	45	1= Male	378	0	4	3	8	0	1	63.333332	100	96	80	20	100	70	53.333332	71.724136
49	1= South African		2= unemployed	23	2= Female		0	0	13	17		0	76.666664	80	100	50	20	100	20	60	63.448277
50	1= South African		2= unemployed	26	1= Male	339	2	3	6	11	1	1	76.666664	40	36	90	20	60	45	100	60
51	1= South African		2= unemployed	51	2= Female	354	0	0	5	16	0	1	60	20	36	65	26.666666	50	40	80	48.965519
52	1= South African		1= employed	39	2= Female	211	0	2	2	3	0	1	63.333332	100	84	60	80	80	65	73.333336	73.103447
53	1= South African		2= unemployed	57	2= Female	96	0	0	7	9	0	1	33.333332	20	60	50	33.333332	60	25	100	46.896553
54	1= South African		2= unemployed	32	2= Female	250	0	0	7	9	0	1	80	100	92	75	93.333336	70	60	46.666668	77.241379
55	1= South African		2= unemployed	37	2= Female	168	3	3	2	6	0	1	100	20	52	90	20	90	100	93.333336	75.172417
56	1= South African		2= unemployed	28	2= Female		0	1	3	5		0	80	20	72	60	100	50	50	100	69.655174
57	1= South African		1= employed	25	1= Male		2	3	4	4		0	100	20	36	80	73.333336	40	60	100	68.275864
58	1= South African		1= employed	37	2= Female	336	1	3	9	15	0	0	70	20	96	50	40	60	85	100	69.655174
59	1= South African		1= employed	50	1= Male	204	0	0	2	8	0	1	83.333336	80	24	90	66.666664	90	50	53.333332	64.827583
60	1= South African		2= unemployed	28	2= Female	269	0	2	7	9	0	1	100	40	60	45	33.333332	100	90	60	68.965515
61	1= South African		2= unemployed	51	2= Female	540	0	0	1	1	1	1	56.666668	80	52	85	40	100	85	60	66.896553
62	1= South African		2= unemployed	43	1= Male		1	2	7	4		0	83.333336	20	72	65	20	60	80	73.333336	64.827583
63	1= South African		2= unemployed	21	2= Female	289	3	1	7	6	0	1	73.333336	100	100	80	86.666664	90	80	73.333336	84.137932
64	1= South African		1= employed	30	1= Male	331	1	4	6	6	1	1	86.666664	100	80	100	46.666668	80	60	73.333336	78.620689
65	4= Mozambique		1= employed	35	1= Male	17	4	0	3	12	0	1	60	80	44	80	20	70	95	100	66.896553
66	1= South African		2= unemployed	34	1= Male	31	1	0	4	1	0	1	73.333336	60	100	90	86.666664	100	70	93.333336	84.137932
67	1= South African		2= unemployed	50	1= Male	187	0	0	0	1	0	1	83.333336	60	100	55	20	70	80	93.333336	73.793106
68	1= South African		1= employed	45	2= Female	92	0	0	0	0	0	1	100	80	100	100	100	90	100	93.333336	97.241379
69	1= South African		2= unemployed	38	1= Male	104	0	2	11	13		0	46.666668	100	84	40	20	40	60	100	60
70	1= South African		2= unemployed	38	1= Male	37	0	0	8	3		0	53.333332	80	92	70	33.333332	60	70	100	69.655174
71	1= South African		2= unemployed	29	2= Female	355	1	0	7	11	1	1	53.333332	20	64	45	33.333332	50	80	66.666664	54.482758
72	1= South African		1= employed	46	1= Male		1	2	4	14		0	66.666664	100	32	65	33.333332	40	90	100	64.137932
73	1= South African		2= unemployed	29	1= Male	302	2	0	0	4	0	1	76.666664	100	36	75	80	100	65	100	73.793106
74	1= South African		3= self-employed	34	2= Female		0	2	5	1		0	73.333336	100	80	80	66.666664	100	45	80	75.172417
75	1= South African		3= self-employed	42	1= Male	19	0	0	4	5		1	80	100	100	65	100	100	65	80	84.137932
76	1= South African		1= employed	31	1= Male		2	3	5	10		0	66.666664	40	36	70	66.666664	30	40	100	57.241379
77	4= Mozambique		3= self-employed	43	1= Male		3	3	4	6		0	43.333332	100	28	65	40	100	75	80	59.310345
78	1= South African		3= self-employed	41	1= Male		0	0	2	2	0	0	86.666664	100	48	70	73.333336	100	55	93.333336	74.482758
79	1= South African		2= unemployed	30	1= Male	314	1	1	0	1	0	1	100	100	76	85	80	100	85	100	89.655174
80	1= South African		2= unemployed	46	2= Female	26	0	3	6	11		1	76.666664	80	92	70	40	80	65	60	71.724136
81	4= Mozambique		3= self-employed	47	2= Female	135	0	0	3	14		1	43.333332	20	92	65	40	80	70	73.333336	62.068966
82	1= South African		2= unemployed	48	2= Female	283	3	0	6	8	0	1	56.666668	20	64	50	53.333332	40	35	73.333336	51.724136
83	1= South African		2= unemployed	32	1= Male	328	0	3	2	3	1	1	76.666664	20	92	75	66.666664	100	65	100	76.551727
84	1= South African		2= unemployed	33	2= Female		2	3	8	18		0	66.666664	40	52	90	40	40	70	66.666664	61.379311
85	4= Mozambique		3= self-employed	35	1= Male		4	3	2	14		0	73.333336	40	20	60	33.333332	80	65	53.333332	53.103447
86	1= South African		1= employed	32	2= Female	222	1	0	4	3	1	1	76.666664	20	48	90	73.333336	40	55	100	66.206894
87	1= South African		2= unemployed	37	2= Female	243	2	0	8	9	0	1	86.666664	60	44	80	33.333332	40	55	73.333336	62.068966
88	1= South African		1= employed	24	2= Female	172	4	0	7	11	1	1	56.666668	20	52	100	73.333336	80	65	66.666664	64.827583
89	4= Mozambique		1= employed	40	1= Male	50	0	0	1	2		0	73.333336	20	56	65	100	50	65	80	66.206894
90	1= South African		2= unemployed	39	1= Male	236	2	3	8	16	0	0	60	20	52	65	53.333332	40	75	73.333336	57.931034
91	1= South African		1= employed	30	1= Male	495	0	0	1	5		1	80	100	96	80	100	100	85	20	82.068962
92	7= Zimbabwe		1= employed	38	1= Male		1	3	8	4		0	40	20	64	65	26.666666	80	30	93.333336	51.724136
93	1= South African		2= unemployed	32	2= Female	239	1	0	15	21	1	1	40	20	36	20	20	40	20	86.666664	35.172413
94	1= South African		2= unemployed	24	2= Female		0	2	7	3		0	53.333332	20	72	60	20	20	80	73.333336	55.172413
95	4= Mozambique		2= unemployed	33	2= Female		1	1	9	5		0	56.666668	70	48	65	26.666666	50	65	80	57.241379
96	1= South African		2= unemployed	28	2= Female	248	1	0	7	8	1	1	60	100	64	85	40	70	95	100	74.482758
97	1= South African		2= unemployed	19	2= Female	54	0	0	5	2		1	76.666664	100	56	45	86.666664	100	50	20	63.448277
98	1= South African		2= unemployed	35	2= Female	111	0	4	9	13	0	1	53.333332	60	44	25	20	20	100	86.666664	52.413792
99	1= South African		1= employed	43	1= Male	252	0	0	0	0	1	1	83.333336	100	64	65	100	60	90	40	75.172417
100	1= South African		1= employed	43	1= Male	329	0	3	0	5	0	1	73.333336	60	72	70	66.666664	90	75	73.333336	72.413795
101	1= South African		1= employed	32	2= Female		1	2	4	4		0	60	50	76	90	66.666664	40	90	66.666664	70.344826
102	7= Zimbabwe		2= unemployed	31	2= Female	171	7	0	8	15	0	1	46.666668	20	52	60	20	40	45	100	49.655174
103	1= South African		2= unemployed	35	2= Female		1	2	8	13		0	90	60	36	30	33.333332	30	90	100	61.379311
104	1= South African		1= employed	26	2= Female	283	1	2	0	10	1	1	60	100	64	65	60	50	85	80	68.965515
105	1= South African		1= employed	52	1= Male		2	1	12	5		0	60	40	40	40	53.333332	60	60	73.333336	53.103447
106	1= South African		2= unemployed	39	2= Female		2	4	10	14		0	56.666668	30	36	60	26.666666	30	60	86.666664	50.344826
107	1= South African		1= employed	31	1= Male		1	2	6	3		0	40	20	72	70	33.333332	40	25	100	51.724136
108	1= South African		2= unemployed	51	1= Male	339	0	0	4	10	1	1	50	20	48	65	40	70	55	100	55.862068
109	1= South African		3= self-employed	43	1= Male	362	2	4	10	8	1	1	70	100	80	70	73.333336	70	70	73.333336	74.482758
110	1= South African		1= employed	30	1= Male		5	2	7	4		0	63.333332	60	64	60	86.666664	100	65	20	63.448277
111	1= South African		1= employed	40	2= Female		1	0	8	12		0	86.666664	50	44	85	20	90	75	80	67.586205
112	1= South African		2= unemployed	23	2= Female	149	1	0	1	9	1	1	73.333336	60	52	65	60	30	85	100	67.586205
113	1= South African		1= employed	31	2= Female	313	1	1	9	10	0	1	60	60	20	70	20	60	65	60	51.034481
114	1= South African		1= employed	40	1= Male		2	2	5	7		0	46.666668	20	60	65	46.666668	20	40	73.333336	49.655174
115	4= Mozambique		2= unemployed	32	1= Male	255	1	2	1	5	0	1	60	20	84	70	20	30	75	86.666664	61.379311
116	1= South African		1= employed	43	2= Female	160	0	1	2	4	1	1	53.333332	60	80	70	86.666664	100	70	100	74.482758
117	1= South African		1= employed	40	1= Male		2	2	6	5		0	56.666668	80	52	70	40	100	80	66.666664	64.827583
118	1= South African		1= employed	33	2= Female	91	0	0	5	3	0	1	36.666668	40	40	70	60	30	40	100	51.034481
119	1= South African		2= unemployed	55	2= Female		0	0	3	3		0	63.333332	60	76	80	53.333332	70	65	100	71.034485
120	1= South African		1= employed	30	1= Male	14	2	2	9	3	0	1	70	100	100	40	86.666664	40	60	66.666664	71.034485
121	1= South African		1= employed	45	2= Female		3	0	7	5		0	36.666668	20	36	50	86.666664	80	30	73.333336	48.275864
122	1= South African		1= employed	55	2= Female	67	1	0	5	3		1	56.666668	20	40	95	33.333332	100	75	86.666664	62.758621
123	1= South African		2= unemployed	30	2= Female	172	1	0	8	15	1	1	53.333332	60	88	80	40	100	75	66.666664	69.655174
124	1= South African		2= unemployed	33	2= Female	47	0	0	6	9	0	1	80	100	80	40	20	30	100	73.333336	68.275864
125	1= South African		1= employed	40	2= Female	188	1	0	13	18	0	1	46.666668	20	28	25	26.666666	30	75	80	42.758621
126	1= South African		1= employed	27	2= Female	257	1	2	4	9	0	1	70	20	52	55	20	60	80	100	60
127	1= South African		2= unemployed	46	1= Male		1	3	10	16		0	53.333332	60	60	30	20	20	45	100	49.655174
128	1= South African		2= unemployed	27	2= Female	243	0	0	2	0	0	1	76.666664	60	36	70	46.666668	80	85	20	60
129	1= South African		2= unemployed	25	1= Male	292	0	4	3	6	1	1	93.333336	100	56	60	40	50	40	100	67.586205
130	1= South African		2= unemployed	25	2= Female		1	2	8	15		0	56.666668	40	60	65	40	50	75	80	60
131	1= South African		1= employed	36	1= Male	337	0	4	2	1	0	1	50	20	48	75	100	80	50	86.666664	62.068966
132	1= South African		2= unemployed	39	1= Male		3	0	8	13		0	36.666668	20	40	60	20	30	55	80	44.137932
133	1= South African		1= employed	42	1= Male	61	1	1	5	1	0	1	63.333332	20	40	50	100	100	55	80	61.379311
134	1= South African		1= employed	37	1= Male	243	3	1	8	1	0	1	73.333336	100	48	40	60	30	80	100	65.517242
135	1= South African		1= employed	39	1= Male	353	0	2	2	3	1	1	83.333336	100	96	100	100	100	65	40	84.827583
136	2= Lesotho		2= unemployed	38	2= Female	300	4	0	10	10	0	1	50	20	60	35	46.666668	80	55	80	53.103447
